# Supplementary material for: Data on cross-border exposures of 61 largest European banks
Source: Data Brief. 2020 Apr 23;30:105613. doi: 10.1016/j.dib.2020.105613 (PMC7200766; doi:10.1016/j.dib.2020.105613)
Supplement: Supplementary file 1 [file mmc1.xlsx]

## Sheet: Readme
	Dataset cross-border exposures Top 61 European banks
	Disclaimer: while we did our ultimate best to provide a database with accurate information on banks' cross-border positions, we do not take the responsibility for any remaining errors.
	Database: the database contains cross-border exposures (as a % of total exposures) to individual countries for the 61 largest European banks over the years 2010-2015. These 61 banks together invest in 138 different countries (the countries are presented by their ISO2 codes). Data on cross-border exposures are primarily obtained from annual reports, and, when needed, supplemented with data stemmin…
	Questions: questions can be adressed to Patty Duijm (p.duijm@dnb.nl). However, before doing so please carefully read this sheet and the information provided in the paper (Duijm and Schoenmaker, 2020).
	Variables and abbreviations:
	Country:		home country of the bank
	SNL:		the SNL identifier to match the cross-border exposures with bank balance sheet data
	Columns F-EM:		country codes (ISO 2) of the host country the bank has an exposure to
	As stated above,sometimes only information on banks' exposures to a group of countries is avaible. The groups of countries that are represented in columns EN-EX are:
	ROE:		rest of europe
	ROEW:		rest of europe (west europe)
	ROEE:		rest of europe (eastern europe)
	America
	Asia
	North America
	Latin America
	Africa
	Middle East
	South America
	Oceania

## Sheet: Dataset
Bank nr	Bank name	Country	Year	SNL	% Foreign	% Home	AL	DZ	AO	AR	AU	AT	AZ	BS	BH	BD	BY	BE	BJ	BM	BO	BA	BW	BR	BN	BG	BF	CA	CM	CV	KY	TD	CL	CN	CO	CG	HR	CW	CY	CZ	DK	DJ	EC	EG	EE	FK	FJ	FI	FR
1	ABN Amro	NL	2010	4000991	0.216787	0.783213					0.027203							0.0128968						0.0221025																									0.0433551
1	ABN Amro	NL	2011	4000991	0.196045	0.803955					0.0134338							0.0126338						0.010915																									0.0424712
1	ABN Amro	NL	2012	4000991	0.167067	0.832933					0.0124361							0.0111448						0.0101044																									0.0374655
1	ABN Amro	NL	2013	4000991	0.202127	0.797873					0.0128383							0.0137211						0.0104311																									0.0461261
1	ABN Amro	NL	2014	4000991	0.246619	0.753381					0.0166069							0.0159041						0.0134931																									0.053465
1	ABN Amro	NL	2015	4000991	0.266729	0.733271					0.0140554							0.0147149						0.0210831																									0.0542815
1	ABN Amro	NL	2016	4000991	0.280455	0.719545					0.00806646							0.0378188						0.0275208																									0.0525967
1	ABN Amro	NL	2017	4000991	0.272647	0.727353					0.0131216							0.0162122						0.0188623																									0.0633229
2	Allied Irish Bank	IE	2010	4002079	0.256172	0.743828
2	Allied Irish Bank	IE	2011	4002079	0.194413	0.805587
2	Allied Irish Bank	IE	2012	4002079	0.181781	0.818219
2	Allied Irish Bank	IE	2013	4002079	0.160722	0.839278
2	Allied Irish Bank	IE	2014	4002079	0.160486	0.839514
2	Allied Irish Bank	IE	2015	4002079	0.165386	0.834614
2	Allied Irish Bank	IE	2016	4002079	0.201309	0.798691
2	Allied Irish Bank	IE	2017	4002079	0.198948	0.801052
3	Banca Monte dei Paschi di Siena	IT	2010	4182766	0.13161	0.86839												0.0154872																0.00109928															0.0753114
3	Banca Monte dei Paschi di Siena	IT	2011	4182766	0.154986	0.845014												0.0184669																0.00182393															0.0999315
3	Banca Monte dei Paschi di Siena	IT	2012	4182766	0.134255	0.865745												0.0159341																0.00193941															0.0862256
3	Banca Monte dei Paschi di Siena	IT	2013	4182766	0.115904	0.884096												0.0137113																0.00198052															0.0741971
3	Banca Monte dei Paschi di Siena	IT	2014	4182766	0.10512	0.89488												0.0125943																0.00230664															0.0681526
3	Banca Monte dei Paschi di Siena	IT	2015	4182766	0.0481278	0.951872												0.00538943																0.00274836															0.0291643
3	Banca Monte dei Paschi di Siena	IT	2016	4182766	0.0475243	0.952476												0.00537026																0.00243896															0.0290605
3	Banca Monte dei Paschi di Siena	IT	2017	4182766	0.0485686	0.951431												0.00559909																0.00173319															0.0302988
4	BBVA	ES	2010	113904	0.486489	0.513511				0.0173468								0.00291317			0			0									0.0113844	0	0.0165798			0	0									0	0.0235702
4	BBVA	ES	2011	113904	0.554801	0.445199				0.0197043								0.00380286			0			0									0.0129316	0	0.018833			0	0									0	0.0307686
4	BBVA	ES	2012	113904	0.528369	0.471631				0.0196613								0.0032436			0.000383261			0									0.0129033	0	0.0187918			0	0									0	0.0262437
4	BBVA	ES	2013	113904	0.531214	0.468786				0.021846								0.00279129			0.000420395			0									0.0143371	0	0.02088			0	0									0	0.0225841
4	BBVA	ES	2014	113904	0.574311	0.425689				0.0231619								0.00313264			0.000459339			0									0.0152007	0	0.0221376			0	0									0	0.0253459
4	BBVA	ES	2015	113904	0.608717	0.391283				0.0295849								0.000797787			0.000532852			0									0.0167269	0	0.0209666			0	0									0	0.0215402
4	BBVA	ES	2016	113904	0.510194	0.489806				0.0293052								0.000223362			0.000674613			0.000134923									0.0188082	0	0.0235845			0.000127635	0.000446723									0	0.00207407
4	BBVA	ES	2017	113904	0.508439	0.491561				0.0297621								0.000180108			0.000627362			0.000125472									0.0197996	3.0018e-05	0.02522			0.00015009	0									0.0011707	0.00174104
5	Banco de Sabadell	ES	2010	4151699	0.1132	0.8868																						0.0156661
5	Banco de Sabadell	ES	2011	4151699	0.1026	0.8974																						0.0193744
5	Banco de Sabadell	ES	2012	4151699	0.076	0.924																						0.0122209
5	Banco de Sabadell	ES	2013	4151699	0.0724	0.9276																						0.0135203
5	Banco de Sabadell	ES	2014	4151699	0.152	0.848																						0.0221998
5	Banco de Sabadell	ES	2015	4151699	0.365669	0.634331																						0
5	Banco de Sabadell	ES	2016	4151699	0.2671	0.7329																						0
5	Banco de Sabadell	ES	2017	4151699	0.2671	0.7329																						0
6	Banco Popolare Società Cooperativa	IT	2010	4183874	0.0184872	0.981513
6	Banco Popolare Società Cooperativa	IT	2011	4183874	0.0382493	0.961751
6	Banco Popolare Società Cooperativa	IT	2012	4183874	0.0373508	0.962649
6	Banco Popolare Società Cooperativa	IT	2013	4183874	0.0269071	0.973093
6	Banco Popolare Società Cooperativa	IT	2014	4183874	0.0217123	0.978288
6	Banco Popolare Società Cooperativa	IT	2015	4183874	0.0184872	0.981513
6	Banco Popolare Società Cooperativa	IT	2016	4183874	0.0188117	0.981188
6	Banco Popolare Società Cooperativa	IT	2017	4183874	0.047675	0.952325
7	Banco Popular Español	ES	2010	4144838	0.0863	0.9137
7	Banco Popular Español	ES	2011	4144838	0.0769	0.9231
7	Banco Popular Español	ES	2012	4144838	0.0635	0.9365
7	Banco Popular Español	ES	2013	4144838	0.076	0.924
7	Banco Popular Español	ES	2014	4144838	0.079	0.921
7	Banco Popular Español	ES	2015	4144838	0.08	0.92
7	Banco Popular Español	ES	2016	4144838	0.0986509	0.901349
7	Banco Popular Español	ES	2017	4144838
8	Banco Santander	ES	2010	113983	0.693182	0.306818				0														0.147727									0.0340909
8	Banco Santander	ES	2011	113983	0.678161	0.321839				0														0.149425									0.0344828
8	Banco Santander	ES	2012	113983	0.698925	0.301075				0														0.129032									0.0322581
8	Banco Santander	ES	2013	113983	0.717391	0.282609				0														0.130435									0.0326087
8	Banco Santander	ES	2014	113983	0.72043	0.27957				0														0.129032									0.0322581
8	Banco Santander	ES	2015	113983	0.715674	0.284326				0														0.10255									0.0381888
8	Banco Santander	ES	2016	113983	0.75	0.25				0														0.125									0.0625
8	Banco Santander	ES	2017	113983	0.734177	0.265823				0														0.126582									0.0632911
9	Bank of Ireland	IE	2010	4041921	0.342148	0.657852
9	Bank of Ireland	IE	2011	4041921	0.364277	0.635723
9	Bank of Ireland	IE	2012	4041921	0.367339	0.632661
9	Bank of Ireland	IE	2013	4041921	0.349218	0.650782
9	Bank of Ireland	IE	2014	4041921	0.352608	0.647392
9	Bank of Ireland	IE	2015	4041921	0.372661	0.627339
9	Bank of Ireland	IE	2016	4041921	0.334422	0.665578
9	Bank of Ireland	IE	2017	4041921	0.30823	0.69177
10	Barclays	UK	2010	114508	0.661402	0.338598					0.00244523												0.00152719	0.00385696				0.00280506																0.00200341					0.0154405
10	Barclays	UK	2011	114508	0.66205	0.33795					0.00189274												0.00127509	0.00393384				0.00286098																0.00167269					0.0168521
10	Barclays	UK	2012	114508	0.651226	0.348774					0.00189496												0.00130717	0.00363349				0.00264254																0.00171478					0.0176095
10	Barclays	UK	2013	114508	0.629603	0.370397					0.00193859												0.00118443	0.00369938				0.00269046																0.00155376					0.0160653
10	Barclays	UK	2014	114508	0.62127	0.37873					0												0.00112822	0.00329433				0.00271913																0.00152242					0.0223678
10	Barclays	UK	2015	114508	0.60497	0.39503					0.00101447												0.00114079	0.00213656				0.00183843																0.00180858					0.0195286
10	Barclays	UK	2016	114508	0.593152	0.406848					0												0.00020342	0.000637359				0.0015934																0.000245954					0.0215691
10	Barclays	UK	2017	114508	0.583596	0.416404					0												0.000194031	0.00070127				0.00202131																0.000163163					0.00899355
11	Bayerische Landesbank	DE	2010	4048275	0.351656	0.648344						0.0233801																																					0.0351371
11	Bayerische Landesbank	DE	2011	4048275	0.300562	0.699438						0.0194778																																					0.0278205
11	Bayerische Landesbank	DE	2012	4048275	0.269145	0.730855						0.017673																																					0.0238046
11	Bayerische Landesbank	DE	2013	4048275	0.249973	0.750027						0.017093																																					0.0214989
11	Bayerische Landesbank	DE	2014	4048275	0.226096	0.773904						0.0174839																																					0.0219907
11	Bayerische Landesbank	DE	2015	4048275	0.231025	0.768975						0.0173201																																					0.0217846
11	Bayerische Landesbank	DE	2016	4048275	0.221148	0.778852						0.0159556																																					0.0200684
11	Bayerische Landesbank	DE	2017	4048275	0.196845	0.803155						0.0148245																																					0.0186458
12	Bankia	ES	2010	4291604
12	Bankia	ES	2011	4291604
12	Bankia	ES	2012	4291604	0.191512	0.808488
12	Bankia	ES	2013	4291604	0.161794	0.838206
12	Bankia	ES	2014	4291604	0.140677	0.859323
12	Bankia	ES	2015	4291604	0.142615	0.857385
12	Bankia	ES	2016	4291604	0.107089	0.892911
12	Bankia	ES	2017	4291604	0.0916422	0.908358
13	BNP Paribas	FR	2010	3001689	0.74	0.26		0.00668247		0.00295069	0.00396306	0.000463052			0.00251307			0.114875						0.0202741		0.00199469	0.00119942	0.00161812			0.000888379		0.00180849	0.00186184	0.000602829					0.00487986	0.00113982							0.000178097	0.268041
13	BNP Paribas	FR	2011	3001689	0.71	0.29		0.00496071		0.0033378	0.0031381	0.000392852			0.00186557			0.122449						0.0229339		0.00169229	0.000890384	0.00183041			0.00100493		0.00204575	0.00147427	0.000681917					0.00414006	0.000967021							0.000151097	0.295918
13	BNP Paribas	FR	2012	3001689	0.7	0.3		0.0048615		0.00306661	0.004613	0.000352912			0.00182825			0.12						0.0210706		0.00152024	0.000872576	0.00168169			0.00092328		0.00187953	0.00216718	0.000626511					0.00371915	0.000868707							0.000135735	0.3
13	BNP Paribas	FR	2013	3001689	0.72	0.28		0.0048615		0.00306661	0.00538184	0.000352912			0.00182825			0.12						0.0210706		0.00152024	0.000872576	0.00168169			0.00092328		0.00187953	0.00252838	0.000626511					0.00371915	0.000868707							0.000135735	0.28
13	BNP Paribas	FR	2014	3001689	0.75	0.25		0.00462963		0.00413536	0.00344236	0.000454782			0.00208333			0.125						0.0255901		0.00175416	0.000848765	0.00217004			0.000122832		0.00221098	0.00608307	0.000941715					0.00425546	0.000747141							0.000162422	0.260417
13	BNP Paribas	FR	2015	3001689	0.75	0.25		0.00409927		0.00360957	0.00220314	0.00105827			0.00249956			0.123711						0.0219797		0.00137575	0.000699876	0.0017081			0.00125691		0.00186924	0.00330472	0.000676795					0.00338645	0.00156094							0.000132283	0.257732
13	BNP Paribas	FR	2016	3001689	0.72	0.28		0		0.00282548	0.00452593	0.00178638			0			0.139785						0.0207896		0.0023528	0	0.00154658			0		0.0016358	0.00415117	0.00104097					0.005272	0.00274493							0.000217851	0.301075
13	BNP Paribas	FR	2017	3001689	0.68	0.32		0		0.00268473	0.00558655	0.00153622			0			0.12766						0.0203349		0.00234273	0	0.00175438			0		0.00162147	0.00311646	0.0014354					0.00430141	0.00268838							0.000115216	0.340426
14	Groupe BPCE	FR	2010	4239955	0.111372	0.888628		0.00157343		0.000114017	0.000182427	0.00106901						0.000863434						0.000456067		4.11159e-05		0.000287611	0.00186987		0.000114017		9.12133e-05	0.00034205		0.00047887				8.22319e-05	0.000698971	0.000456067	6.841e-05				4.56067e-05		0.888628
14	Groupe BPCE	FR	2011	4239955	0.0847799	0.91522		0.00149015		0.000107982	0.000172771	0.000771004						0.000622734						0.000431927		2.9654e-05		0.000211751	0.0017709		0.000107982		8.63854e-05	0.000323945		0.000453523				5.9308e-05	0.000504118	0.000431927	6.4789e-05				4.31927e-05		0.91522
14	Groupe BPCE	FR	2012	4239955	0.079094	0.920906		0.00139892		0.000101371	0.000162194	0.000556037						0.000449107						0.000405485		2.1386e-05		0.000241565	0.00166249		0.000101371		8.10969e-05	0.000304114		0.000425759				4.27721e-05	0.000363562	0.000405485	6.08227e-05				4.05485e-05		0.920906
14	Groupe BPCE	FR	2013	4239955	0.0919718	0.908028		0.00162589		0.000117818	0.000188509	0.000564229						0.000455723						0.000471271		2.17011e-05		0.00030343	0.00193221		0.000117818		9.42543e-05	0.000353454		0.000494835				4.34022e-05	0.000368919	0.000471271	7.06907e-05				4.71271e-05		0.908028
14	Groupe BPCE	FR	2014	4239955	0.103967	0.896033		0.00230981		0.000167378	0.000267804	0.000516376						0.000417073						0.000669511		1.98606e-05		0.000345723	0.00274499		0.000167378		0.000133902	0.000502133		0.000702986				3.97212e-05	0.00033763	0.000669511	0.000100427				6.69511e-05		0.896033
14	Groupe BPCE	FR	2015	4239955	0.0900282	0.909972		0.00175633		0.000104855	0.000471849	0.000514747						0.000435555						0.000209711		1.9798e-05		9.78743e-05	0.00222818		5.24277e-05		0.000209711	0.000393208		0.000602918				3.95959e-05	0.000217778	0.000655346	2.62138e-05				0.000104855		0.909972
14	Groupe BPCE	FR	2016	4239955	0.111164	0.888836		0.00173009		0.00025631	0.000576697	0.000518055						0.000337862						0.000288349		2.25241e-05		0.00026168	0.00278737		9.61162e-05		0.000192232	0.000288349		0.000704852				2.25241e-05	0.00027029	0.00076893	6.40775e-05				0.000192232		0.888836
14	Groupe BPCE	FR	2017	4239955	0.0911386	0.908861		0.00138736		0.00021344	0.0012006	0.000289397						0.000470271						0.00032016		1.20582e-05		0.000216416	0.00210772		0.00032016		0.00016008	0.00045356		0.00056028				2.41164e-05	0.000168815	0.00064032	5.336e-05				0.00016008		0.908861
15	Caixa Geral de Depósitos	PT	2010	4072651	0.198379	0.801621
15	Caixa Geral de Depósitos	PT	2011	4072651	0.175517	0.824483
15	Caixa Geral de Depósitos	PT	2012	4072651	0.216902	0.783098
15	Caixa Geral de Depósitos	PT	2013	4072651	0.217771	0.782229
15	Caixa Geral de Depósitos	PT	2014	4072651	0.24907	0.75093
15	Caixa Geral de Depósitos	PT	2015	4072651	0.264324	0.735676
15	Caixa Geral de Depósitos	PT	2016	4072651	0.269722	0.730278
15	Caixa Geral de Depósitos	PT	2017	4072651	0.262353	0.737647
16	Commerzbank	DE	2010	113985	0.471106	0.528894																												0.0301712															0.00567671
16	Commerzbank	DE	2011	113985	0.473893	0.526107																												0.0338538															0.005525
16	Commerzbank	DE	2012	113985	0.482281	0.517719																												0.0360542															0.00577167
16	Commerzbank	DE	2013	113985	0.476084	0.523916																												0.0388397															0.00577347
16	Commerzbank	DE	2014	113985	0.482248	0.517752																												0.0385604															0.00593237
16	Commerzbank	DE	2015	113985	0.482234	0.517766																												0.0309709															0.00529302
16	Commerzbank	DE	2016	113985	0.474852	0.525148																												0.0375644															0.00472337
16	Commerzbank	DE	2017	113985	0.472651	0.527349																												0.0401982															0.00521981
17	Crédit Agricole Group	FR	2010	4242161	0.222917	0.777083	0.000134534	0.000229171		0	0.00218872	0		3.05119e-05				0.00101191						0				0			0.00106792		0	0.00176634						0.000404764	0			0.00362854				0.000303573	0.777083
17	Crédit Agricole Group	FR	2011	4242161	0.190496	0.809504	0.000107818	0.000168322		0	0.00163168	0		1.37988e-06				0.000784132						0				0			4.82959e-05		0	0.00131679						0.000313653	0			0.0026651				0.00023524	0.809504
17	Crédit Agricole Group	FR	2012	4242161	0.172535	0.827465	0.000116376	0.00015214		0	0.000913317	0		3.9315e-06				0.000721018						0				0			0.000137603		0	0.000737063						0.000288407	0			0.00240889				0.000216306	0.827465
17	Crédit Agricole Group	FR	2013	4242161	0.195009	0.804991	0.000137832	0.000177406		0	0.00142376	0		3.93135e-05				0.000748433						0				0			0.00137597		0	0.001149						0.000299373	0			0.00280893				0.00022453	0.804991
17	Crédit Agricole Group	FR	2014	4242161	0.200526	0.799474	0.000127886	0.000180904		0	0.0014028	0		4.93913e-05				0.000733853						0				0			0.00172869		0	0.00113208						0.000293541	0			0.00286431				0.000220156	0.799474
17	Crédit Agricole Group	FR	2015	4242161	0.191915	0.808085	0.000140796	0.000115985		0	0.00168763	0		0				0.00090781						0.000608146				0			0.000453128		0	0.00110968						0.000302603	0			0.00371152				0.000189127	0.808085
17	Crédit Agricole Group	FR	2016	4242161	0.186701	0.813299		8.4294e-05		0	0.00125172	0.000270433		0				0.000985148						0.000629825				0			0.000118092		0	0.00111264						0.0002318	0			0.00345605				0.000193166	0.813299
17	Crédit Agricole Group	FR	2017	4242161	0.18874	0.81126		6.01318e-05		9.44459e-06	0.00144005	0.000693016		0				0.00103016						0.000632788				5.31925e-05			0		1.88892e-05	0.000765026						0.000505715	0			0.0021888				0.000168572	0.81126
18	Danske Bank	DK	2010	4080954	0.440371	0.559629																																			0.576572							0.108153
18	Danske Bank	DK	2011	4080954	0.489595	0.510405																																			0.526087							0.113304
18	Danske Bank	DK	2012	4080954	0.496918	0.503082																																			0.517513							0.0995773
18	Danske Bank	DK	2013	4080954	0.48887	0.51113																																			0.529089							0.123604
18	Danske Bank	DK	2014	4080954	0.4463	0.5537																																			0.572421							0.107302
18	Danske Bank	DK	2015	4080954	0.445834	0.554166																																			0.571022							0.102436
18	Danske Bank	DK	2016	4080954	0.437696	0.562304																																			0.577223							0.0957815
18	Danske Bank	DK	2017	4080954	0.46218	0.53782																																			0.553298							0.094657
19	DekaBank Deutsche Girozentrale	DE	2010	4200927	0.0314098	0.96859
19	DekaBank Deutsche Girozentrale	DE	2011	4200927	0.0968179	0.903182
19	DekaBank Deutsche Girozentrale	DE	2012	4200927	0.0297398	0.97026
19	DekaBank Deutsche Girozentrale	DE	2013	4200927	0.0274542	0.972546
19	DekaBank Deutsche Girozentrale	DE	2014	4200927	0.0102784	0.989722
19	DekaBank Deutsche Girozentrale	DE	2015	4200927	0.0125301	0.98747
19	DekaBank Deutsche Girozentrale	DE	2016	4200927	0.0157993	0.984201
19	DekaBank Deutsche Girozentrale	DE	2017	4200927	0.0580819	0.941918
20	Deutsche Bank	DE	2010	113830	0.601751	0.398249				0.00439349	0.00936022	0.00168067						0.00727771						0.0108362				0.0132525			0.0200131		0.00155064	0.00602692	0					0.000384152								0	0.0206557
20	Deutsche Bank	DE	2011	113830	0.621515	0.378485				0.0042169	0.0100859	0.00175238						0.00758826						0.0104007				0.0132933			0.0200747		0.00148832	0.00673714	0					0.000400544								0	0.0215371
20	Deutsche Bank	DE	2012	113830	0.727484	0.272516				0.00338335	0.0135508	0.00207158						0.00897049						0.0083448				0.0150853			0.0227809		0.00119412	0.00923303	0					0.000473505								0	0.0254602
20	Deutsche Bank	DE	2013	113830	0.718765	0.281235				0.00399623	0.0138406	0.00197515						0.00855293						0.00462518				0.00808513			0.0333807		0.00141043	0.0140075	0					0.000451464								0	0.036255
20	Deutsche Bank	DE	2014	113830	0.71075	0.28925				0.00411276	0.0149092	0.00193508						0.0083794						0.00549764				0.0084228			0.0208553		0.00145156	0.0146085	0					0.000442304								0	0.0256201
20	Deutsche Bank	DE	2015	113830	0.739536	0.260464				0.00428388	0.0192826	0.00156441						0.00847663						0.00515547				0.00914408			0.0191939		0.00118997	0.00963589	0					0.00043156								0	0.0236421
20	Deutsche Bank	DE	2016	113830	0.662094	0.337906				0.00344822	0.00994257	0.000439931						0.00797575						0.00591387				0.0086575			0.0205381		0.00447664	0.00908663	0					0.000197969								0	0.0236873
20	Deutsche Bank	DE	2017	113830	0.647448	0.352552				0.0070773	0.01069	0.000393747						0.0063967						0.00589654				0.0071014			0.0181633		0.000884662	0.0120781	0					0.000157499								0	0.0281734
21	DNB ASA	NO	2010	4142645	0.278504	0.721496																						0.0191224																	0.00177272
21	DNB ASA	NO	2011	4142645	0.289114	0.710886																						0.0201528																	0.00118595
21	DNB ASA	NO	2012	4142645	0.258816	0.741184																						0.019092																	0.0020135
21	DNB ASA	NO	2013	4142645	0.309967	0.690033																						0.0217709																	0.0021035
21	DNB ASA	NO	2014	4142645	0.385917	0.614083																						0.0299104																	0.00211214
21	DNB ASA	NO	2015	4142645	0.379653	0.620347																						0.0284769																	0.00212944
21	DNB ASA	NO	2016	4142645	0.30274	0.69726																						0.027092																	0.0003384
21	DNB ASA	NO	2017	4142645	0.305617	0.694383																						0.0195622																	0.000127884
22	Deutsche Zentral-Genossenschaftsbank	DE	2010	4142663	0.196963	0.803037						0.00128496																			0.000400495							0
22	Deutsche Zentral-Genossenschaftsbank	DE	2011	4142663	0.294118	0.705882						0.00127276																			0.00225868							0
22	Deutsche Zentral-Genossenschaftsbank	DE	2012	4142663	0.224654	0.775346						0.00122036																			0.00108721							0
22	Deutsche Zentral-Genossenschaftsbank	DE	2013	4142663	0.20945	0.79055						0.00109723																			0.00111787							0
22	Deutsche Zentral-Genossenschaftsbank	DE	2014	4142663	0.17693	0.82307						0.00213968																			0							0.00254319
22	Deutsche Zentral-Genossenschaftsbank	DE	2015	4142663	0.183435	0.816565						0.00200987																			0							0.00901867
22	Deutsche Zentral-Genossenschaftsbank	DE	2016	4142663	0.165212	0.834788						0.00626007																			0.0058752							0.00149369
22	Deutsche Zentral-Genossenschaftsbank	DE	2017	4142663	0.153914	0.846086						0.00608712																			0							0
23	Erste Group Bank	AT	2010	4089743	0.584933	0.415067						0.429519																									0.0440523			0.170924
23	Erste Group Bank	AT	2011	4089743	0.587029	0.412971						0.425225																									0.0460653			0.16449
23	Erste Group Bank	AT	2012	4089743	0.542996	0.457004						0.473102																									0.0516593			0.19656
23	Erste Group Bank	AT	2013	4089743	0.578428	0.421572						0.432875																									0.0485549			0.166505
23	Erste Group Bank	AT	2014	4089743	0.565093	0.434907						0.448363																									0.0490927			0.157967
23	Erste Group Bank	AT	2015	4089743	0.556614	0.443386						0.456216																									0.0468915			0.163521
23	Erste Group Bank	AT	2016	4089743	0.551421	0.448579						0.457965																									0.0430872			0.170687
23	Erste Group Bank	AT	2017	4089743	0.563913	0.436087						0.443952																									0.0417481			0.201579
24	HSBC Holdings	UK	2010	113876	0.672995	0.327005				0.00329399	0.0172569									0.00332772				0.0316818				0.0484082						0.0195452										0.00305994					0.0803813
24	HSBC Holdings	UK	2011	113876	0.662368	0.337632				0.00403231	0.0198771									0.00381271				0.0332091				0.0465912						0.0249186										0.00346971					0.0736085
24	HSBC Holdings	UK	2012	113876	0.643546	0.356454				0.00406262	0.0208034									0.00377596				0.0287606				0.0464473						0.0276792										0.00316805					0.0642101
24	HSBC Holdings	UK	2013	113876	0.6339	0.3661				0.00358408	0.0202069									0				0.0264855				0.038862						0.0328991										0.00283549					0.0485539
24	HSBC Holdings	UK	2014	113876	0.635711	0.364289				0.00378597	0.0205787									0				0.0284159				0.0399711						0.0420291										0.00321183					0.0500659
24	HSBC Holdings	UK	2015	113876	0.635711	0.364289				0	0.0193392									0				0				0.0377427						0.0398808										0.00294537					0.0451666
24	HSBC Holdings	UK	2016	113876	0.635711	0.364289				0	0.0229574									0				0				0.0406364						0.0387706										0.00193286					0.0506741
24	HSBC Holdings	UK	2017	113876	0.635711	0.364289				0	0.0277409									0				0				0.0415702						0.0421271										0.00171296					0.0558513
25	HSH Nordbank	DE	2010	4106903	0.567804	0.432196												0.00713019																															0.0183955
25	HSH Nordbank	DE	2011	4106903	0.533436	0.466564												0.00602066																															0.0178111
25	HSH Nordbank	DE	2012	4106903	0.499993	0.500007												0.00476616																															0.017029
25	HSH Nordbank	DE	2013	4106903	0.476945	0.523055												0.00332746																															0.0157889
25	HSH Nordbank	DE	2014	4106903	0.483161	0.516839												0.00328791																															0.0156013
25	HSH Nordbank	DE	2015	4106903	0.429399	0.570601												0.00362992																															0.0172241
25	HSH Nordbank	DE	2016	4106903	0.382708	0.617292												0.00392695																															0.0186335
25	HSH Nordbank	DE	2017	4106903	0.315353	0.684647												0.00435543																															0.0206667
26	ING Bank NV	NL	2010	113837	0.560173	0.439827					0.0366651	0.00025986						0.150818						0.0017856		0.000279321								0.00238591						0.00278062									0.00504724
26	ING Bank NV	NL	2011	113837	0.540781	0.459219					0.0376001	0.000244628						0.152053						0.00154233		0.000262948								0.00232519						0.00261763									0.00475139
26	ING Bank NV	NL	2012	113837	0.52644	0.47356					0.0402167	0.00023846						0.14362						0.00134353		0.000256318								0.00235785						0.00255162									0.00463158
26	ING Bank NV	NL	2013	113837	0.622365	0.377635					0.0418378	0.000288344						0.165776						0.00139218		0.000309938								0.00298379						0.0030854									0.00560047
26	ING Bank NV	NL	2014	113837	0.638837	0.361163					0.0414121	0.000322231						0.15943						0.00160391		0.000352402								0.00281077						0.00283732									0.00675478
26	ING Bank NV	NL	2015	113837	0.636456	0.363544					0.0399593	0.000382814						0.156126						0.00178408		0.000318415								0.00184967						0.00300407									0.00893113
26	ING Bank NV	NL	2016	113837	0.645079	0.354921					0.04431	0.000434755						0.158723						0.00253245		0.000330897								0.00247448						0.00441156									0.0104027
26	ING Bank NV	NL	2017	113837	0.714359	0.285641					0.044861	0.000805518						0.141025						0.00139844		0.000316538								0.00271419						0.00666265									0.0126119
27	Intesa Sanpaolo	IT	2010	4100801	0.135713	0.864287	0.00205524					8.77787e-05										0.00159699		0										0.00377489			0.0180438			0.000229102				0.0148159					0.00176315
27	Intesa Sanpaolo	IT	2011	4100801	0.134879	0.865121	0.00209546					8.94963e-05										0.00162824		0										0.00338774			0.0183969			0.000233585				0.0132964					0.00179766
27	Intesa Sanpaolo	IT	2012	4100801	0.124208	0.875792	0.00192494					8.22136e-05										0.00149574		0										0.00315234			0.0168998			0.000214577				0.0123725					0.00165137
27	Intesa Sanpaolo	IT	2013	4100801	0.124492	0.875508	0.00200273					8.55359e-05										0.00155619		0										0.00265397			0.0175828			0.000223248				0.0104165					0.0017181
27	Intesa Sanpaolo	IT	2014	4100801	0.13446	0.86554	0.00176042					9.0387e-05										0.00157543		0										0.0053525			0.0172098			0.000254939				0.0159293					0.00168899
27	Intesa Sanpaolo	IT	2015	4100801	0.149795	0.850205	0.002043					7.57347e-05										0.00188355		0.000632973										0.00622852			0.0197825			0.000274018				0.0136787					0.00239739
27	Intesa Sanpaolo	IT	2016	4100801	0.160595	0.839405						2.1974e-05										0.00206768		0.00058228										0.00510681			0.0233305			0.000304525				0.0141882					0.00255486
27	Intesa Sanpaolo	IT	2017	4100801	0.162848	0.837152						0										0.00223866		0.00046714										0.00429945			0.0260112			0.000502253				0.00975181					0.00251712
28	KBC Group	BE	2010	4145062	0.514725	0.485275												0.485275								0.00416347														0.163284
28	KBC Group	BE	2011	4145062	0.512265	0.487735												0.487735								0.00423396														0.166049
28	KBC Group	BE	2012	4145062	0.488405	0.511595												0.511595								0.00381022														0.14943
28	KBC Group	BE	2013	4145062	0.484603	0.515397												0.515397								0.00422926														0.139272
28	KBC Group	BE	2014	4145062	0.5008	0.4992												0.4992								0.00567094														0.151655
28	KBC Group	BE	2015	4145062	0.483528	0.516472												0.516472								0.00476573														0.13674
28	KBC Group	BE	2016	4145062	0.448849	0.551151												0.551151								0.00610248														0.139267
28	KBC Group	BE	2017	4145062	0.44691	0.55309												0.55309								0.0168669														0.136684
29	Landesbank Baden-Württemberg	DE	2010	4073469	0.335	0.665						0.0165019																																					0.0486709
29	Landesbank Baden-Württemberg	DE	2011	4073469	0.284	0.716						0.0134504																																					0.0423903
29	Landesbank Baden-Württemberg	DE	2012	4073469	0.253	0.747						0.0112599																																					0.0385825
29	Landesbank Baden-Württemberg	DE	2013	4073469	0.254	0.746						0.0093794																																					0.0358499
29	Landesbank Baden-Württemberg	DE	2014	4073469	0.242	0.758						0.00860698																																					0.0328975
29	Landesbank Baden-Württemberg	DE	2015	4073469	0.287	0.713						0.0100415																																					0.0383804
29	Landesbank Baden-Württemberg	DE	2016	4073469	0.309	0.691						0.0106425																																					0.0406777
29	Landesbank Baden-Württemberg	DE	2017	4073469	0.291	0.709						0.0099959																																					0.0382063
30	Lloyds Banking Group	UK	2010	4041848	0.119442	0.880558
30	Lloyds Banking Group	UK	2011	4041848	0.0974998	0.9025
30	Lloyds Banking Group	UK	2012	4041848	0.109121	0.890879
30	Lloyds Banking Group	UK	2013	4041848	0.129562	0.870438
30	Lloyds Banking Group	UK	2014	4041848	0.0361607	0.963839
30	Lloyds Banking Group	UK	2015	4041848	0.0321451	0.967855
30	Lloyds Banking Group	UK	2016	4041848	0.0350755	0.964924
30	Lloyds Banking Group	UK	2017	4041848	0.0319953	0.968005
31	National Bank of Greece	GR	2010	4048999	0.317956	0.682044	0.00300735																			0.0514257													0.00701364					0.00140273
31	National Bank of Greece	GR	2011	4048999	0.323524	0.676476	0.00285135																			0.0487582													0.00657398					0.0013148
31	National Bank of Greece	GR	2012	4048999	0.336155	0.663845	0.00235145																			0.0402097													0.00570401					0.0011408
31	National Bank of Greece	GR	2013	4048999	0.311289	0.688711	0.0022852																			0.0390769													0.0054619					0.00109238
31	National Bank of Greece	GR	2014	4048999	0.343314	0.656686	0.0021879																			0.0374132													0.00677825					0.00135565
31	National Bank of Greece	GR	2015	4048999	0.124549	0.875451	0.00320133																			0.0515524													0.00681367					0.00111038
31	National Bank of Greece	GR	2016	4048999	0.124549	0.875451																				0.0551513													0.00633628					0.000797901
31	National Bank of Greece	GR	2017	4048999	0.124549	0.875451																				0.0604024													0.00562031					0.000499583
32	Norddeutsche Landesbank	DE	2010	4145342	0.168899	0.831101						0.0102659																																					0.0193162
32	Norddeutsche Landesbank	DE	2011	4145342	0.157941	0.842059						0.00988055																																					0.0184228
32	Norddeutsche Landesbank	DE	2012	4145342	0.146487	0.853513						0.0106021																																					0.0195627
32	Norddeutsche Landesbank	DE	2013	4145342	0.154268	0.845732						0.0116877																																					0.021306
32	Norddeutsche Landesbank	DE	2014	4145342	0.155862	0.844138						0.0117961																																					0.0215036
32	Norddeutsche Landesbank	DE	2015	4145342	0.147756	0.852244						0.0105673																																					0.0192635
32	Norddeutsche Landesbank	DE	2016	4145342	0.147102	0.852898						0.00961409																																					0.0175259
32	Norddeutsche Landesbank	DE	2017	4145342	0.139013	0.860987						0.00916439																																					0.0167061
33	Nordea Bank	SE	2010	4108919	0.771084	0.228916																		0.000128706										0.000772236							0.378657				0.00785107			0.16179	0
33	Nordea Bank	SE	2011	4108919	0.795804	0.204196																		0.00013472										0.000808317							0.447552				0.00821789			0.109091	0
33	Nordea Bank	SE	2012	4108919	0.782934	0.217066																		0.000165069										0.000990415							0.405689				0.0100692			0.103293	0
33	Nordea Bank	SE	2013	4108919	0.766667	0.233333																		0.000164967										0.0009898							0.384127				0.010063			0.114286	0
33	Nordea Bank	SE	2014	4108919	0.757848	0.242152																		0.000106093										0.000636555							0.414051				0.00647165			0.124066	0
33	Nordea Bank	SE	2015	4108919	0.721793	0.278207																		0.000183348										0.000641719							0.386399				0.00825068			0.11592	0
33	Nordea Bank	SE	2016	4108919	0.722772	0.277228																		0.000125207										0.000375621							0.358086				0.00657337			0.151815	0
33	Nordea Bank	SE	2017	4108919	0.712565	0.287435																		0.000115588										0.000404556							0.299484				0.00473909			0.179002	0.000115588
34	Nykredit Holding	DK	2010	4251486	0.05	0.95																																			0.95
34	Nykredit Holding	DK	2011	4251486	0.05	0.95																																			0.95
34	Nykredit Holding	DK	2012	4251486	0.05	0.95																																			0.95
34	Nykredit Holding	DK	2013	4251486	0.05	0.95																																			0.95
34	Nykredit Holding	DK	2014	4251486	0.054	0.946																																			0.946
34	Nykredit Holding	DK	2015	4251486	0.054	0.946																																			0.946
34	Nykredit Holding	DK	2016	4251486	0.05	0.95																																			0.95
34	Nykredit Holding	DK	2017	4251486	0.05	0.95																																			0.95
35	OP Financial Group	FI	2010	4242235	0.122857	0.877143																																			0.00573284				0.000757426			0.877143	0
35	OP Financial Group	FI	2011	4242235	0.11046	0.88954																																			0.00585323				0.00080549			0.88954	0
35	OP Financial Group	FI	2012	4242235	0.081066	0.918934																																			0.00430087				0.00156948			0.918934	0
35	OP Financial Group	FI	2013	4242235	0.14034	0.85966																																			0.00636228				0.00277294			0.85966	0.015548
35	OP Financial Group	FI	2014	4242235	0.143239	0.856761																																			0.00604407				0.00297798			0.856761	0.0192747
35	OP Financial Group	FI	2015	4242235	0.159989	0.840011																																			0.00639374				0.00363743			0.840011	0.0175621
35	OP Financial Group	FI	2016	4242235	0.162521	0.837479																																			0.00783653				0.00430093			0.837479	0.0183904
35	OP Financial Group	FI	2017	4242235	0.143001	0.856999																																			0.00792829				0.00533964			0.856999	0.013847
36	Coöperatieve Rabobank	NL	2010	4145124	0.265524	0.734476				0.000144949	0.0276242	6.74453e-05						0.00546307						0.014205				0.00691178					0.00280235	0.00971855				0.00478333	0		0.000741898							0.000269781	0.0111285
36	Coöperatieve Rabobank	NL	2011	4145124	0.258395	0.741605				0.000158595	0.0284917	6.60739e-05						0.00535198						0.0155423				0.00666591					0.00306617	0.00676879				0.00523363	0		0.000726813							0.000264296	0.0109022
36	Coöperatieve Rabobank	NL	2012	4145124	0.254266	0.745734				0.000161795	0.02951	5.99638e-05						0.00485707						0.0158559				0.00670497					0.00312804	0.00733946				0.00533924	0		0.000659602							0.000239855	0.00989402
36	Coöperatieve Rabobank	NL	2013	4145124	0.236754	0.763246				0.000157317	0.027667	4.72276e-05						0.00382544						0.0154171				0.00680425					0.00304147	0.008082				0.00519148	0		0.000519504							0.00018891	0.00779256
36	Coöperatieve Rabobank	NL	2014	4145124	0.252023	0.747977				0.000170342	0.0301515	4.88517e-05						0.00395699						0.0166935				0.00683917					0.00329328	0.0114917				0.00562129	0		0.000537369							0.000195407	0.00806053
36	Coöperatieve Rabobank	NL	2015	4145124	0.263429	0.736571				0.00012007	0.031783	0.000107707						0.00522379						0.0194513				0.0061503					0.00318186	0.0120743				0.00648378	0		0.000484681							0.000107707	0.0092628
36	Coöperatieve Rabobank	NL	2016	4145124	0.282551	0.717449				0.000137883	0.0336428	5.47095e-05						0.00481444						0.0278984				0.00653468					0.00353901	0.0115335				0.000321728	0		0.000465031							0.000136774	0.00672927
36	Coöperatieve Rabobank	NL	2017	4145124	0.273457	0.726543				0.000172609	0.0349087	6.65375e-05						0.00375937						0.0265817				0.00665507					0.00276174	0.00441053				0	0		0.000565569							0.000199613	0.00705298
37	Raiffeisen Gruppe Switzerland	CH	2010	4254511	0.05	0.95
37	Raiffeisen Gruppe Switzerland	CH	2011	4254511	0.05	0.95
37	Raiffeisen Gruppe Switzerland	CH	2012	4254511	0.05	0.95
37	Raiffeisen Gruppe Switzerland	CH	2013	4254511	0.05	0.95
37	Raiffeisen Gruppe Switzerland	CH	2014	4254511	0.05	0.95
37	Raiffeisen Gruppe Switzerland	CH	2015	4254511	0.05	0.95
37	Raiffeisen Gruppe Switzerland	CH	2016	4254511	0.05	0.95
37	Raiffeisen Gruppe Switzerland	CH	2017	4254511	0.05	0.95
38	Royal Bank of Scotland Group	UK	2010	3001937	0.358192	0.641808												0.00162917						0.00492911										0.0115787					0										0.0104925
38	Royal Bank of Scotland Group	UK	2011	3001937	0.331662	0.668338												0.00112687						0.00598811										0.0123902					0										0.00574684
38	Royal Bank of Scotland Group	UK	2012	3001937	0.31448	0.68552												0.00119334						0.0030861										0.00638898					3.34152e-05										0.00429964
38	Royal Bank of Scotland Group	UK	2013	3001937	0.272937	0.727063												0.000937032						0.00320449										0.0124177					6.99376e-05										0.00463411
38	Royal Bank of Scotland Group	UK	2014	3001937	0.257729	0.742271												0.0016619						0										0.00987378					5.27644e-05										0.0090991
38	Royal Bank of Scotland Group	UK	2015	3001937	0.174145	0.825855												0.00183756						0										0.00217216					4.30502e-05										0.00866622
38	Royal Bank of Scotland Group	UK	2016	3001937	0.0990444	0.900956												0.00135156						0										0.000415764					3.16642e-05										0.00637418
38	Royal Bank of Scotland Group	UK	2017	3001937	0.0932161	0.906784												0.00134453						0										0.000185926					3.14994e-05										0.00634099
39	Skandinaviska Enskilda Banken	SE	2010	4144847	0.441303	0.558697																									0.013802			0.0021222							0.0804583				0.0142132			0.0108082
39	Skandinaviska Enskilda Banken	SE	2011	4144847	0.427394	0.572606																									0.0206201			0.00317055							0.0671408				0.0110814			0.0086682
39	Skandinaviska Enskilda Banken	SE	2012	4144847	0.428854	0.571146																									0.0187103			0.00287691							0.0852316				0.010729			0.0203155
39	Skandinaviska Enskilda Banken	SE	2013	4144847	0.429313	0.570687																									0.0187098			0.00287683							0.104096				0.0114162			0.0146767
39	Skandinaviska Enskilda Banken	SE	2014	4144847	0.401902	0.598098																									0.0218309			0.00335672							0.115809				0.012983			0.0153287
39	Skandinaviska Enskilda Banken	SE	2015	4144847	0.373959	0.626041																									0.0165692			0.00372066							0.109071				0.0139058			0.0234494
39	Skandinaviska Enskilda Banken	SE	2016	4144847	0.33756	0.66244																									0			0.00713758							0.10052				0.0156116			0.0249231
39	Skandinaviska Enskilda Banken	SE	2017	4144847	0.334645	0.665355																									0			0.00783622							0.0983871				0.0178256			0.0291436
40	SNS Reaal	NL	2010	4185803	0.00199885	0.998001																																			0
40	SNS Reaal	NL	2011	4185803	0.00250285	0.997497																																			0
40	SNS Reaal	NL	2012	4185803	0.030292	0.969708																																			0
40	SNS Reaal	NL	2013	4185803	0.0216459	0.978354																																			3.74497e-05
40	SNS Reaal	NL	2014	4185803	0.0521066	0.947893																																			0
40	SNS Reaal	NL	2015	4185803	0.0111953	0.988805																																			0
40	SNS Reaal	NL	2016	4185803	0.0151584	0.984842																																			0
40	SNS Reaal	NL	2017	4185803	0.0161794	0.983821																																			0
41	Société Générale	FR	2010	113818	0.281282	0.718718	0.000338002	0.00253613				0.000144858		0.00076645				0.0031064	0.000359601	0.00132387				0.0135871		0.00149687	0.000548865	0.00341419	0.0013627			0.000397454		0.000906872			0.00222116		1.60953e-05	0.0179946	0.000917434				0			0.000949624	0.718718
41	Société Générale	FR	2011	113818	0.213714	0.786286	0.000251519	0.00257968				0.000107794		0.000542889				0.00231158	0.000365776	0.000937718				0.00962395		0.00111387	0.00055829	0.00241832	0.0013861			0.000404279		0.000818106			0.00165284		1.19771e-05	0.0133904	0.000682694				0			0.000706648	0.786286
41	Société Générale	FR	2012	113818	0.229398	0.770602	0.00028334	0.00221523				0.000121431		0.000560381				0.00260403	0.000314099	0.000967931				0.00993403		0.00125479	0.000479415	0.00249624	0.00119027			0.000347163		0.000987401			0.00186195		1.34924e-05	0.0150845	0.000769066				0			0.000796051	0.770602
41	Société Générale	FR	2013	113818	0.245796	0.754204	0.000308997	0.00178021				0.000132427		0.000630622				0.00283983	0.000252418	0.00108926				0.0111792		0.00136841	0.000385269	0.00280913	0.000956531			0.000278988		0.000970309			0.00203055		1.47141e-05	0.0164504	0.000838705				0			0.000868134	0.754204
41	Société Générale	FR	2014	113818	0.278958	0.721042	0.000327155	0.00390786				0.000140209		0.000703859				0.00300671	0.0005541	0.00121576				0.0124775		0.00144883	0.000845732	0.00313537	0.00209975			0.000612426		0.000882553			0.00214987		1.55788e-05	0.0174171	0.000887991				0			0.000919149	0.721042
41	Société Générale	FR	2015	113818	0.284246	0.715754	0.00047121	0.00185035				0.000196338		0.00066134				0.00292543	0.00027882	0.000624599				0.00573161		0.00219898	0.000329515	0.00194728	0.00101389			0.000291494		0.00141366			0.0033181		1.96338e-05	0.0224217	0.00135473				0			0.00127619	0.715754
41	Société Générale	FR	2016	113818	0.298781	0.701219		0.00196686				0.000241214		0				0.00339892	0.000226946	0.000336464				0.00459835		0.00271914	0.000479107	0.00171971	0.000958214			0.000289986		0.00104774			0.00364014		0	0.0263143	0.00155693				0.000219285			0.00120607	0.702297
41	Société Générale	FR	2017	113818	0.271326	0.728674		0.00216675				0.000255422		0				0.00270322	0.000254912	0.000228822				0.00343232		0.0028735	0.000548061	0.000980664	0.0011471			0.000305895		0.000557363			0.000915262		0	0.0257976	0.00151125				0			0.00112811	0.729927
42	Svenska Handelsbanken	SE	2010	4144846	0.291113	0.708887																																			0.0308634							0.0655564
42	Svenska Handelsbanken	SE	2011	4144846	0.31713	0.68287																																			0.0420153							0.0797599
42	Svenska Handelsbanken	SE	2012	4144846	0.307939	0.692061																																			0.0371189							0.0496185
42	Svenska Handelsbanken	SE	2013	4144846	0.33473	0.66527																																			0.0423688							0.0544101
42	Svenska Handelsbanken	SE	2014	4144846	0.457031	0.542969																																			0.0455052							0.0701187
42	Svenska Handelsbanken	SE	2015	4144846	0.407447	0.592553																																			0.0437157							0.0672132
42	Svenska Handelsbanken	SE	2016	4144846	0.411248	0.588752																																			0.0487243							0.0860378
42	Svenska Handelsbanken	SE	2017	4144846	0.411321	0.588679																																			0.0508687							0.080693
43	Swedbank	SE	2010	4153551	0.185816	0.814184																																			0				0.0472705			0
43	Swedbank	SE	2011	4153551	0.211175	0.788825																																			0				0.0460857			0
43	Swedbank	SE	2012	4153551	0.207007	0.792993																																			0				0.0463182			0
43	Swedbank	SE	2013	4153551	0.172121	0.827879																																			0				0.0469927			0
43	Swedbank	SE	2014	4153551	0.19357	0.80643																																			0				0.0429935			0
43	Swedbank	SE	2015	4153551	0.214299	0.785701																																			0				0.0435259			0
43	Swedbank	SE	2016	4153551	0.206973	0.793027																																			0.00222863				0.0462906			0.0306089
43	Swedbank	SE	2017	4153551	0.203624	0.796376																																			0.00236788				0.0469407			0.0158335
44	UniCredit	IT	2010	4055762	0.594594	0.405406						0.0931395	5.93469e-05									0.00669661				0.0181346								1.12808e-07			0.0268896			0.0248918									0
44	UniCredit	IT	2011	4055762	0.599403	0.400597						0.0929018	6.0343e-05									0.00667952				0.0180884								1.14702e-07			0.026821			0.0248283									0
44	UniCredit	IT	2012	4055762	0.563773	0.436227						0.0877912	5.18572e-05									0.00631207				0.0170933								9.85715e-08			0.0253456			0.0234624									0
44	UniCredit	IT	2013	4055762	0.55648	0.44352						0.0889907	3.06195e-05									0.00639831				0.0173268								5.82024e-08			0.0256918			0.023783									0
44	UniCredit	IT	2014	4055762	0.577306	0.422694						0.0928128	0									0.00690769				0.0202391								0			0.0271097			0.0270437									8.99782e-05
44	UniCredit	IT	2015	4055762	0.59798	0.40202						0.0990515	0									0.00728353				0.0221428								6.94887e-07			0.0272805			0.0286584									0
44	UniCredit	IT	2016	4055762	0.620248	0.379752						0.113751	0									0.00997406				0.0306937								0			0.0368646			0.0393256									0
44	UniCredit	IT	2017	4055762	0.597798	0.402202						0.109779	0									0.00962577				0.0296219								0			0.0355773			0.0379524									0
45	Unione di Banche Italiane	IT	2010	4238420	0.0392822	0.960718
45	Unione di Banche Italiane	IT	2011	4238420	0.0380272	0.961973
45	Unione di Banche Italiane	IT	2012	4238420	0.0368428	0.963157
45	Unione di Banche Italiane	IT	2013	4238420	0.0208736	0.979126
45	Unione di Banche Italiane	IT	2014	4238420	0.0164921	0.983508
45	Unione di Banche Italiane	IT	2015	4238420	0.0203823	0.979618
45	Unione di Banche Italiane	IT	2016	4238420	0.0481944	0.951806
45	Unione di Banche Italiane	IT	2017	4238420	0.050582	0.949418
46	UBS Group	CH	2010	113831	0.651962	0.348038						0.00400127						0.00532897																															0.0233461
46	UBS Group	CH	2011	113831	0.64094	0.35906						0.0037175						0.00495105																															0.0216904
46	UBS Group	CH	2012	113831	0.640811	0.359189						0.00386285						0.00514463																															0.0225385
46	UBS Group	CH	2013	113831	0.670287	0.329713						0.00446548						0.00594721																															0.0260546
46	UBS Group	CH	2014	113831	0.701743	0.298257						0.00434209						0.00446678																															0.0209552
46	UBS Group	CH	2015	113831	0.67186	0.32814						0.00449979						0.00462902																															0.0217163
46	UBS Group	CH	2016	113831	0.67186	0.32814						0.00361261						0.0113428																															0.0263238
46	UBS Group	CH	2017	113831	0.67186	0.32814						0.00388544						0																															0.0256537
47	Credit Suisse Group	CH	2010	113824	0.820638	0.179362					0													0.0251334				0.0194473			0.0394186																		0.0464239
47	Credit Suisse Group	CH	2011	113824	0.795502	0.204498					0													0.0345759				0.0253477			0.0555922																		0.0404452
47	Credit Suisse Group	CH	2012	113824	0.784054	0.215946					0													0.0341691				0.0151918			0.0484591																		0.0357925
47	Credit Suisse Group	CH	2013	113824	0.702672	0.297328					0.0149018													0.012718				0.0127459			0.0227341																		0.0576519
47	Credit Suisse Group	CH	2014	113824	0.77041	0.22959					0													0.0149372				0.0166437			0.0447262																		0.0393732
47	Credit Suisse Group	CH	2015	113824	0.730299	0.269701					0													0.010359				0.0130356			0.0409624																		0.0339804
47	Credit Suisse Group	CH	2016	113824	0.696905	0.303095					0.0157236													0.0162169				0.0124532			0.0403739																		0.0198617
47	Credit Suisse Group	CH	2017	113824	0.696395	0.303605					0													0.0136011				0.0115543			0.0370117																		0.0302413
48	Standard Chartered	UK	2010	4041955	0.867747	0.132253					0.00172203	0			0.00558307	0.0138241							0.0024044	0.000478086	0.00167419			2.98804e-05			0			0.0502258												0.000646561			9.08036e-05
48	Standard Chartered	UK	2011	4041955	0.846814	0.153186					0.00166281	0			0.00556443	0.0133487							0.0022156	0.000525185	0.00161662			3.28241e-05			0			0.0484987												0.000595791			9.97492e-05
48	Standard Chartered	UK	2012	4041955	0.843131	0.156869					0.00155922	0			0.00440801	0.012517							0.00258168	0.000651529	0.0015159			4.07205e-05			0			0.0454771												0.000694232			0.000123746
48	Standard Chartered	UK	2013	4041955	0.835347	0.164653					0.00154702	0			0.00424209	0.0124191							0.00290102	0.0006283	0.00150404			3.92687e-05			0			0.0451213												0.000780107			0.000119334
48	Standard Chartered	UK	2014	4041955	0.840117	0.159883					0.00169727	0			0.00364721	0.00654843							0.00282721	0.00213486	0.00165012			0.000133428			0			0.0590046												0.000760257			0.000100936
48	Standard Chartered	UK	2015	4041955	0.820159	0.179841					0.00155297	0			0.00390669	0.00646783							0.00304078	0.00182418	0.00150983			0.000114011			0			0.0585134												0.000817688			0.000113536
48	Standard Chartered	UK	2016	4041955	0.814953	0.185047					0.0014302	0			0.00378492	0.00878782							0.000836838	0.0251602	0.00139047			0.00157251			0			0.0485166												0.000225032			0.000125518
48	Standard Chartered	UK	2017	4041955	0.815566	0.184434					0.00126017	0			0.00333496	0.0077431							0.000737352	0.0221691	0.00122517			0.00138557			0			0.0427488												0.000198279			0.000110596
49	Crédit Mutuel Group	FR	2010	4242166	0.0906497	0.90935								0.000538142				0.00365661						0							0									0.000292529									0.90935
49	Crédit Mutuel Group	FR	2011	4242166	0.0979742	0.902026								0.000339553				0.00492649						0							0									0.000394119									0.902026
49	Crédit Mutuel Group	FR	2012	4242166	0.127012	0.872988								0.000536625				0.00599845						0							0									0.000479876									0.872988
49	Crédit Mutuel Group	FR	2013	4242166	0.119893	0.880107								0.000460924				0.00584589						0							0									0.000467671									0.880107
49	Crédit Mutuel Group	FR	2014	4242166	0.111535	0.888465								0				0.000997639						0.000146834							0.000146834									0									0.888465
49	Crédit Mutuel Group	FR	2015	4242166	0.121021	0.878979								0				0.00503572						0							0									0.000279762									0.878979
49	Crédit Mutuel Group	FR	2016	4242166	0.107233	0.892767								0				0.00265004						0							0									0									0.892767
49	Crédit Mutuel Group	FR	2017	4242166	0.103178	0.896822								0				0.00268314						0							0									0									0.896822
50	KfW Gruppe	DE	2010	4182748	0.44	0.56
50	KfW Gruppe	DE	2011	4182748	0.48	0.52
50	KfW Gruppe	DE	2012	4182748	0.57	0.43
50	KfW Gruppe	DE	2013	4182748	0.54	0.46
50	KfW Gruppe	DE	2014	4182748	0.61	0.39
50	KfW Gruppe	DE	2015	4182748	0.65	0.35
50	KfW Gruppe	DE	2016	4182748	0.47	0.53
50	KfW Gruppe	DE	2017	4182748	0.19	0.81
51	CaixaBank	ES	2010	4219193																													0	0	0									0					0
51	CaixaBank	ES	2011	4219193																													0	0	0									0					0
51	CaixaBank	ES	2012	4219193	0.0881444	0.911856																											0.0060794	0.00230459	0.0060794									0.0011523					0.00757055
51	CaixaBank	ES	2013	4219193	0.096653	0.903347																											0.0042268	0.00200309	0.0042268									0.00100155					0.0104213
51	CaixaBank	ES	2014	4219193	0.125082	0.874918																											0.00486903	0.00257352	0.00486903									0.00128676					0.0137205
51	CaixaBank	ES	2015	4219193	0.14069	0.85931																											0.00330663	0.00291249	0.00330663									0.00145625					0.015587
51	CaixaBank	ES	2016	4219193	0.130273	0.869727																											0.00439774	0.00253637	0.00439774									0.00126819					0.0140158
51	CaixaBank	ES	2017	4219193	0.207385	0.792615																											0.00431007	0.00273147	0.00431007									0.00136573					0.0249813
52	Nationwide Building Society	UK	2010	4145082
52	Nationwide Building Society	UK	2011	4145082
52	Nationwide Building Society	UK	2012	4145082
52	Nationwide Building Society	UK	2013	4145082	0.0265574	0.973443
52	Nationwide Building Society	UK	2014	4145082	0.0258211	0.974179
52	Nationwide Building Society	UK	2015	4145082	0.02314	0.97686
52	Nationwide Building Society	UK	2016	4145082	0.0227946	0.977205
52	Nationwide Building Society	UK	2017	4145082
53	La Banque Postale	FR	2010	4242218	0.00961983	0.99038																						0.00221872																					0.992283
53	La Banque Postale	FR	2011	4242218	0.0186026	0.981397																						0.00143155																					0.982614
53	La Banque Postale	FR	2012	4242218	0.0232973	0.976703																						0.000431137																					0.977067
53	La Banque Postale	FR	2013	4242218	0.00382471	0.996175																						0.000353355																					0.99648
53	La Banque Postale	FR	2014	4242218	0.0144145	0.985585																						0.000138652																					0.985704
53	La Banque Postale	FR	2015	4242218	0.00913102	0.990869																						0.00167055																					0.992302
53	La Banque Postale	FR	2016	4242218	0.0129522	0.987048																						0.00223216																					0.988955
53	La Banque Postale	FR	2017	4242218	0.0120572	0.987943																						0.000553467																					0.988416
54	Belfius Banque	BE	2010	4235104	0.519	0.481												0.49384										0.0323409																					0.173511
54	Belfius Banque	BE	2011	4235104	0.436	0.564												0.576687										0.0291411																					0.169734
54	Belfius Banque	BE	2012	4235104	0.33	0.67												0.688592										0.020555																					0.0924974
54	Belfius Banque	BE	2013	4235104	0.28	0.72												0.734694										0.0153061																					0.0714286
54	Belfius Banque	BE	2014	4235104	0.29	0.71												0.72449										0.0153061																					0.0612245
54	Belfius Banque	BE	2015	4235104	0.3	0.7												0.714286										0.0102041																					0.0612245
54	Belfius Banque	BE	2016	4235104	0.3	0.7												0.714286										0.0153061																					0.0612245
54	Belfius Banque	BE	2017	4235104	0.29	0.71												0.72449										0.0102041																					0.0510204
55	Landesbank Hessen-Thüringen Girozentrale	DE	2010	4120106	0.119439	0.880561
55	Landesbank Hessen-Thüringen Girozentrale	DE	2011	4120106	0.126214	0.873786
55	Landesbank Hessen-Thüringen Girozentrale	DE	2012	4120106	0.16321	0.83679
55	Landesbank Hessen-Thüringen Girozentrale	DE	2013	4120106	0.1156	0.8844
55	Landesbank Hessen-Thüringen Girozentrale	DE	2014	4120106	0.130077	0.869923
55	Landesbank Hessen-Thüringen Girozentrale	DE	2015	4120106	0.142777	0.857223
55	Landesbank Hessen-Thüringen Girozentrale	DE	2016	4120106	0.144465	0.855535
55	Landesbank Hessen-Thüringen Girozentrale	DE	2017	4120106	0.220495	0.779505
56	Zürcher Kantonalbank	CH	2010	4150758	0.268	0.732						0.011																																					0.02
56	Zürcher Kantonalbank	CH	2011	4150758	0.251	0.749						0.008																																					0.027
56	Zürcher Kantonalbank	CH	2012	4150758	0.213	0.787						0.007																																					0.021
56	Zürcher Kantonalbank	CH	2013	4150758	0.19	0.81						0.004																																					0.017
56	Zürcher Kantonalbank	CH	2014	4150758	0.164	0.836						0																																					0.01
56	Zürcher Kantonalbank	CH	2015	4150758	0.141	0.859						0																																					0.006
56	Zürcher Kantonalbank	CH	2016	4150758	0.13	0.87						0																																					0.006
56	Zürcher Kantonalbank	CH	2017	4150758	0.118	0.882						0																																					0.004
57	NRW Bank	DE	2010	4242234	0.300976	0.699024
57	NRW Bank	DE	2011	4242234	0.294083	0.705917
57	NRW Bank	DE	2012	4242234	0.28361	0.71639
57	NRW Bank	DE	2013	4242234	0.285355	0.714645
57	NRW Bank	DE	2014	4242234	0.281566	0.718434
57	NRW Bank	DE	2015	4242234	0.289157	0.710843
57	NRW Bank	DE	2016	4242234	0.290705	0.709295
57	NRW Bank	DE	2017	4242234	0.291209	0.708791
58	NV Bank Nederlandse Gemeenten	NL	2010	4400227	0.0920973	0.907903
58	NV Bank Nederlandse Gemeenten	NL	2011	4400227	0.107249	0.892751
58	NV Bank Nederlandse Gemeenten	NL	2012	4400227	0.124606	0.875394
58	NV Bank Nederlandse Gemeenten	NL	2013	4400227	0.12437	0.87563
58	NV Bank Nederlandse Gemeenten	NL	2014	4400227	0.173082	0.826918
58	NV Bank Nederlandse Gemeenten	NL	2015	4400227	0.11545	0.88455
58	NV Bank Nederlandse Gemeenten	NL	2016	4400227	0.154545	0.845455
58	NV Bank Nederlandse Gemeenten	NL	2017	4400227	0.172112	0.827888
59	Raiffeisen Zentralbank Österreich	AT	2010	4112994	0.859928	0.140072	0.012117					0.140072					0.0109053					0.0133287				0.0254457								0.022132			0.036351			0.0642563									0.0266316
59	Raiffeisen Zentralbank Österreich	AT	2011	4112994	0.803598	0.196402	0.00726108					0.196402					0.00653498					0.00798719				0.0152483								0.0390799			0.0217833			0.0591382									0.0316468
59	Raiffeisen Zentralbank Österreich	AT	2012	4112994	0.803283	0.196717	0.00669608					0.196717					0.00602647					0.00736569				0.0140618								0.0271514			0.0200882			0.069114									0.0263183
59	Raiffeisen Zentralbank Österreich	AT	2013	4112994	0.797188	0.202812	0.00617721					0.202812					0.00555949					0.00679493				0.0129721								0.0415676			0.0185316			0.0591576									0.0257305
59	Raiffeisen Zentralbank Österreich	AT	2014	4112994	0.787	0.213	0.0100604					0.213					0.00905433					0.0110664				0.0211268								0.0181087			0.0301811			0.082495									0.0342052
59	Raiffeisen Zentralbank Österreich	AT	2015	4112994	0.764	0.236	0.0110775					0.236					0.00906344					0.0120846				0.0231621								0.0100705			0.0302115			0.0835851									0.0271903
59	Raiffeisen Zentralbank Österreich	AT	2016	4112994	0.864	0.136						0.136					0.0110887					0.0141129				0.0272177								0			0.0352823			0.103831									0.0211694
59	Raiffeisen Zentralbank Österreich	AT	2017	4112994	0.801	0.199						0.199					0.0100604					0.0130785				0.0251509								0			0.0301811			0.117706									0.0150905
60	Volkswagen Financial Services	DE	2010	4344661	0.44111	0.55889
60	Volkswagen Financial Services	DE	2011	4344661	0.468626	0.531374
60	Volkswagen Financial Services	DE	2012	4344661	0.490854	0.509146
60	Volkswagen Financial Services	DE	2013	4344661	0.495535	0.504465
60	Volkswagen Financial Services	DE	2014	4344661	0.529686	0.470314
60	Volkswagen Financial Services	DE	2015	4344661	0.532034	0.467966
60	Volkswagen Financial Services	DE	2016	4344661	0.52795	0.47205
60	Volkswagen Financial Services	DE	2017	4344661	0.453163	0.546837
61	Landesbank Berlin	DE	2010	4189499	0.165021	0.834979
61	Landesbank Berlin	DE	2011	4189499	0.171318	0.828682
61	Landesbank Berlin	DE	2012	4189499	0.17769	0.82231
61	Landesbank Berlin	DE	2013	4189499	0.142393	0.857607
61	Landesbank Berlin	DE	2014	4189499	0.107096	0.892904
61	Landesbank Berlin	DE	2015	4189499	0.185784	0.814216
61	Landesbank Berlin	DE	2016	4189499	0.19412	0.80588
61	Landesbank Berlin	DE	2017	4189499	0.163669	0.836331
[truncated: 106 more columns]
